# Supplementary material for: Parasitism Shifts the Effects of Native Soil Microbes on the Growth of the Invasive Plant Alternanthera philoxeroides
Source: Life (Basel). 2023 Jan 4;13(1):150. doi: 10.3390/life13010150 (PMC9863507; doi:10.3390/life13010150)
Supplement: Supplementary file 1 [file life-13-00150-s001.zip]

Archive with 1 entries (1 files):
- life-2093308-supplementary.pdf
